# Supplementary material for: Indole–Pyrazole Hybrids: Synthesis, Structure, and Assessment of Their Hemolytic and Cytoprotective Properties
Source: Int J Mol Sci. 2025 Sep 16;26(18):9018. doi: 10.3390/ijms26189018 (PMC12470152; doi:10.3390/ijms26189018)
Supplement: Supplementary file 1 [file ijms-26-09018-s001.zip]

Archive with 2 entries (1 files):
- ijms-3821331-supplementary/
- ijms-3821331-supplementary/Supporting information_Indole-pyrazole_rev.pdf
